# Supplementary material for: Androgen receptor binding sites enabling genetic prediction of mortality due to prostate cancer in cancer-free subjects
Source: Nat Commun. 2023 Aug 23;14:4863. doi: 10.1038/s41467-023-39858-8 (PMC10447511; doi:10.1038/s41467-023-39858-8)
Supplement: Supplementary file 6 — Source Data [file 41467_2023_39858_MOESM6_ESM.xlsx]

## Sheet: Figure 1a
Region	rsID	Chr	Position	PP
Chr1:10279896-10779896	rs35502618	1	10529896	0.48409
	rs648324	1	10556447	0.150021
	rs585870	1	10549628	0.0923592
	rs1188525	1	10550877	0.0890595
	rs2781232	1	10544388	0.0578771
	rs34612970	1	10541880	0.0288153
	rs34647980	1	10543817	0.0215496
	rs597438	1	10554505	0.00918014
	rs1188529	1	10525914	0.0074518
	rs607941	1	10539543	0.00617665
	rs589400	1	10561282	0.00613929
Chr1:15935635-16629008	rs10803412	1	16376831	0.486348
	rs2050522	1	16379008	0.240032
	rs1889788	1	16374994	0.105126
	rs2902490	1	16374656	0.0319445
	rs34623941	1	16185635	0.0215609
	rs2863440	1	16374622	0.0190417
	rs869704	1	16374185	0.0190261
	rs2095540	1	16373282	0.0167067
	rs5257	1	16373124	0.015571
Chr1:24462722-25033311	rs2235558	1	24783311	0.330305
	rs489998	1	24723985	0.0966079
	rs501748	1	24720003	0.0824825
	rs510614	1	24712992	0.0811142
	rs507908	1	24712722	0.0583989
	rs2294523	1	24770457	0.0524093
	rs2294524	1	24770594	0.0524093
	rs6656355	1	24774774	0.0443871
	rs57524493	1	24717383	0.037111
	rs525500	1	24712978	0.0345611
	rs509526	1	24716207	0.0297571
	rs539923	1	24713901	0.0217098
	rs523902	1	24717303	0.0182564
	rs6684835	1	24763169	0.00772146
	rs6689382	1	24772465	0.00741448
Chr1:46076055-46791293	rs145006946	1	46326055	0.591842
	rs4420029	1	46425500	0.293357
	rs147158484	1	46513436	0.106992
	rs10801685	1	88235193	0.363415
	rs12139718	1	88234437	0.312222
	rs12131120	1	88199778	0.0923948
	rs11587349	1	88202160	0.0465818
	rs12731909	1	88197017	0.0237861
	rs56042046	1	88203896	0.0167972
	rs6662386	1	88190037	0.014862
	rs4655986	1	88229627	0.0141089
	rs12128191	1	88228548	0.0140945
	rs71583000	1	88203828	0.011997
	rs56008603	1	88203820	0.00856247
	rs68167682	1	88227603	0.00847773
	rs35214987	1	88226329	0.00818118
	rs10922484	1	88233950	0.0069511
	rs34422452	1	88220810	0.00682497
	rs10923045	1	88181155	0.00541468
Chr1:150268611-151224162	rs61678849	1	150878099	0.450907
	rs78132593	1	150868102	0.314307
	rs607518	1	150954671	0.180012
	rs267734	1	150951477	0.026834
Chr1:153503852-155270836	rs56103503	1	154980351	0.435054
	rs10127983	1	153923276	0.107222
	rs4077168	1	153775017	0.0627593
	rs6724	1	153932212	0.0279699
	rs1110165	1	153913699	0.0279167
	rs11264743	1	153941514	0.0261618
	rs11587151	1	153837181	0.0117301
	rs59308681	1	153836163	0.0117268
	rs6666703	1	153943800	0.00910385
	rs112874207	1	153841721	0.00900793
	rs11264680	1	153926078	0.00900747
	rs112955631	1	153842439	0.00725113
	rs72434030	1	153939100	0.00699723
	rs11581644	1	153890988	0.00693638
	rs34690569	1	153928172	0.00692461
	rs11589857	1	153871592	0.00692381
	rs8450	1	153920286	0.0069226
	rs6680140	1	153917369	0.00692259
	rs10908558	1	153927270	0.00692187
	rs111975550	1	153884872	0.00691704
	rs946682	1	153919756	0.00691058
	rs10908557	1	153927052	0.00559073
	rs3791187	1	153934203	0.00533419
	rs12022730	1	153872615	0.00532575
	rs11591134	1	153868966	0.00532573
	rs11577942	1	153877724	0.0053256
	rs12028398	1	153883283	0.00532542
	rs11264559	1	153874688	0.00532531
	rs1043608	1	153909069	0.0053229
	rs3748849	1	153901149	0.00532272
	rs7512766	1	153810564	0.00532272
	rs4845583	1	153883881	0.005322
	rs60150125	1	153854070	0.00425919
	rs11264734	1	153937746	0.00414366
	rs12409811	1	153856873	0.00409661
	rs6671132	1	153879744	0.00409632
	rs6700451	1	153831246	0.00409494
	rs4845358	1	153896425	0.00409466
	rs1572788	1	153903883	0.0040943
	rs10796968	1	153899330	0.00409408
	rs12406003	1	153900490	0.00409311
	rs4391701	1	153798128	0.00409171
	rs10559	1	153920564	0.00408968
	rs3748848	1	153901302	0.00408726
	rs12401565	1	153869946	0.00326416
	rs11264620	1	153904574	0.00326164
	rs11583896	1	153768982	0.00319449
	rs12027783	1	153937864	0.00318883
	rs12032914	1	153886762	0.00315825
	rs72694231	1	153816752	0.00315544
	rs4508047	1	153831157	0.00315112
	rs111395902	1	153921483	0.00315017
	rs113422987	1	153787279	0.00314765
	rs10796956	1	153795569	0.00251901
	rs11264532	1	153865536	0.0025033
	rs59678326	1	153843243	0.00250242
Chr1:166885333-167386739	rs4075646	1	167135941	0.432404
	rs748800	1	167136728	0.384181
	rs1077643	1	167136739	0.170717
Chr1:179574593-180150199	rs507603	1	179897070	0.610262
	rs555526	1	179894880	0.384984
Chr1:203778177-204857227	rs4245739	1	204518842	0.34378
	rs4951404	1	204541342	0.341254
	rs930947	1	204541197	0.25412
	rs4252684	1	204496829	0.0216884
Chr1:205436523-206007824	rs708723	1	205739266	0.709345
	rs71709139	1	205687348	0.117571
	rs823118	1	205723572	0.0734667
	rs823114	1	205719532	0.0599554
Chr2:8347123-8852278	rs10190752	2	8597888	0.633027
	rs10188360	2	8597823	0.246676
	rs62106670	2	8597123	0.105481
Chr2:9843985-11105929	rs1990613	2	10781975	0.710017
	rs57839701	2	10781484	0.261201
Chr2:15734500-16297360	rs7602028	2	16016503	0.326753
	rs4668475	2	16027190	0.317847
	rs12611818	2	16024757	0.218863
	rs58006036	2	16010378	0.126254
Chr2:20628105-21232995	rs9306894	2	20878105	0.588001
	rs9306895	2	20878153	0.411471
Chr2:42761442-44104377	rs7591218	2	43637998	0.999531
Chr2:62458131-64549897	rs58235267	2	63277843	1
Chr2:66449761-66949761	rs112108511	2	66699761	0.998743
Chr2:85444333-86144568	rs2028900	2	85767735	0.39469
	rs7605975	2	85772548	0.226245
	rs6547621	2	85774676	0.103393
	rs1078004	2	85769711	0.103376
	rs6738645	2	85783128	0.0697726
	rs3755015	2	85764041	0.0319216
	rs5832649	2	85776490	0.0216882
Chr2:111609287-112189092	rs144201238	2	111861341	0.933109
	rs34478014	2	111874060	0.0218259
Chr2:120847525-121353903	rs11900747	2	121103903	0.396359
	rs10204633	2	121100169	0.318617
	rs111595856	2	121103598	0.279801
Chr2:168745826-169319717	rs148852067	2	169012073	0.391794
	rs10209630	2	169012258	0.160409
	rs16854905	2	169012955	0.109175
	rs57340984	2	169035989	0.0620773
	rs6740826	2	169027555	0.0502793
	rs7583535	2	169020642	0.0333352
	rs16855116	2	169060668	0.0306542
	rs4531902	2	169068506	0.0306449
	rs6759037	2	169036789	0.0266604
	rs11892008	2	169035673	0.0266083
	rs3754775	2	169016263	0.025143
	rs3754776	2	169016171	0.0164876
Chr2:173036318-174498273	rs75689576	2	173300939	0.51153
	rs79160711	2	173302006	0.148101
	rs1574259	2	173313453	0.115412
	rs148644163	2	173309330	0.0902926
	rs1574256	2	173313965	0.0706037
	rs114161133	2	173318244	0.0205272
Chr2:180988630-181558744	rs1829390	2	181243761	0.519478
	rs4893909	2	181269224	0.230208
	rs66533331	2	181238630	0.0215283
	rs16867303	2	181242202	0.0150959
	rs34954453	2	181262800	0.0113187
	rs13035738	2	181262336	0.0106291
	rs13009498	2	181244120	0.0103794
	rs11903234	2	181261249	0.00842316
	rs34242296	2	181282233	0.00786527
	rs11895493	2	181270050	0.0073124
	rs12998526	2	181263654	0.00725737
	rs71425669	2	181256837	0.00724937
	rs11884983	2	181263431	0.00682427
	rs11891997	2	181263999	0.00682177
	rs7425087	2	181277361	0.00678859
	rs34999417	2	181261100	0.00675598
	rs35798353	2	181257153	0.00672801
	rs16867305	2	181263408	0.00627676
	rs13026665	2	181264524	0.00588498
	rs2068503	2	181271523	0.0058792
	rs6723836	2	181265354	0.00543881
	rs11884968	2	181263581	0.00508214
	rs56350190	2	181262780	0.00507137
	rs13006111	2	181264709	0.00507029
	rs2118774	2	181260377	0.00506921
	rs34993827	2	181257351	0.00437862
	rs67228975	2	181276217	0.00408345
	rs34137242	2	181268457	0.00406259
	rs1840109	2	181275334	0.00382153
Chr2:201772527-202434165	rs2037815	2	202101715	0.649472
	rs3769826	2	202103049	0.0397786
	rs12693932	2	202093395	0.0391752
	rs6704688	2	202106032	0.0325271
	rs13033140	2	202031516	0.0277346
	rs11899871	2	202032171	0.0230352
	rs10193121	2	202107233	0.0229769
	rs34626406	2	202031807	0.0132403
	rs6747918	2	202097575	0.0130922
	rs13006530	2	202031204	0.0110352
	rs11545280	2	202029803	0.0110094
	rs1594	2	202025621	0.0110068
	rs7562268	2	202095502	0.0109971
	rs6435069	2	202078494	0.00921242
	rs6712872	2	202070735	0.0091347
	rs13005094	2	202092561	0.00771611
	rs58679595	2	202031698	0.0076392
	rs7599484	2	202023843	0.00763538
	rs6760993	2	202110917	0.00639949
Chr2:207868301-208368301	rs12621900	2	208118301	0.992763
Chr2:238101347-238699107	rs58057291	2	238395479	0.844556
	rs74001374	2	238411293	0.118088
Chr2:241875621-242693157	rs76832527	2	242157241	0.900833
	rs111770284	2	242157087	0.0980671
Chr3:22901525-23405128	rs7618603	3	23153062	0.542847
	rs9872872	3	23155128	0.195038
	rs9815122	3	23155056	0.162903
	rs6787626	3	23153555	0.066079
Chr3:49615628-50115628	rs112908707	3	49865628	0.994504
Chr3:70541669-71046696	rs13091518	3	70796696	0.731752
	rs7633132	3	70791669	0.26019
Chr3:86617805-87659158	rs62257768	3	87182259	0.361782
	rs6791387	3	87181148	0.209051
	rs7628934	3	87175984	0.208465
	rs60086365	3	87192091	0.120841
	rs4527381	3	87221370	0.0695473
Chr3:106691033-107215492	rs1283105	3	106962305	0.279525
	rs1283104	3	106962521	0.279516
	rs1283108	3	106961285	0.176401
	rs1283103	3	106962755	0.11032
	rs1283102	3	106962929	0.0879971
	rs1283106	3	106961498	0.0441123
Chr3:112697781-113559549	rs2271494	3	113300183	0.368328
	rs13092681	3	113290450	0.261621
	rs11921816	3	113288229	0.132214
	rs7613082	3	113284745	0.0939514
	rs7639565	3	113277105	0.0475113
	rs12629813	3	113284149	0.0474853
Chr3:127458886-128546273	rs34977128	3	127898942	0.795668
	rs2811476	3	127898501	0.138241
	rs2687729	3	127895226	0.015166
	rs2999052	3	127892037	0.0106702
Chr3:137294378-137814418	rs3077637	3	137560036	0.227304
	rs1457063	3	137562823	0.15776
	rs1986713	3	137557522	0.109771
	rs12497610	3	137560206	0.0916837
	rs9847984	3	137557452	0.0916171
	rs62282432	3	137557140	0.0916126
	rs2345977	3	137559006	0.076477
	rs2045377	3	137564418	0.0642023
	rs9289551	3	137555929	0.0446716
Chr3:140843285-141419982	rs1991431	3	141133450	0.343249
	rs7650602	3	141147414	0.329058
	rs9846396	3	141140968	0.182522
	rs7625643	3	141150026	0.113519
Chr3:151753718-152303412	rs59575048	3	152053412	0.6917
	rs113377399	3	152003718	0.308298
Chr3:169232335-170410493	rs78416326	3	170074517	0.999999
Chr3:172127604-172634272	rs13077152	3	172384057	0.116204
	rs9863632	3	172377604	0.0996354
	rs9862246	3	172383882	0.0736003
	rs13070700	3	172383074	0.073598
	rs6791004	3	172380345	0.0735735
	rs6801960	3	172380593	0.0735581
	rs144600367	3	172381777	0.0735565
	rs4345096	3	172382160	0.0632072
	rs4496515	3	172382111	0.0632067
	rs4547729	3	172382087	0.0632067
	rs4538403	3	172382179	0.0632063
	rs13077216	3	172384272	0.0632046
	rs142758892	3	172379603	0.0631881
Chr4:73531661-74785409	rs13131954	4	74476924	0.409067
	rs13142786	4	74477135	0.408996
	rs11736697	4	74493757	0.0458927
	rs13125208	4	74502232	0.0350001
	rs1534642	4	74485985	0.0267385
	rs2010989	4	74472896	0.0203992
	rs2010987	4	74472876	0.020397
Chr4:95159802-95849798	rs6853490	4	95544718	0.999939
Chr4:105759763-106678629	rs10007915	4	106065308	0.983167
Chr4:140692747-141200160	rs77821238	4	140948835	0.778738
	rs2276907	4	140950160	0.0517878
	rs1402672	4	140946341	0.0335061
	rs7655582	4	140945035	0.0284058
	rs7695565	4	140944113	0.0283888
	rs4863526	4	140944612	0.0240872
	rs1521493	4	140942747	0.0173524
Chr4:146625180-147129237	rs72725734	4	146879237	0.992883
Chr4:151724908-152299743	rs2280283	4	152020777	0.104652
	rs76919918	4	152040304	0.0960252
	rs77063077	4	152002915	0.0888596
	rs76967763	4	152049743	0.0887127
	rs78077687	4	152003481	0.0751976
	rs147762399	4	152030340	0.0749758
	rs78759735	4	152044661	0.0747232
	rs6535764	4	152038588	0.0719652
	rs76834528	4	152046288	0.0631919
	rs7682480	4	152031561	0.0535923
	rs77084366	4	152049296	0.0339942
	rs112353547	4	152037668	0.0276191
	rs80001494	4	152003472	0.0224336
	rs72963696	4	151978470	0.0223157
	rs74322476	4	152007201	0.0220489
	rs11940627	4	151974908	0.0159192
	rs72963695	4	151972546	0.0104162
	rs113768215	4	152043997	0.00886895
Chr5:983925-2162921	rs199577062	5	1889346	0.999939
Chr5:14122362-14622362	rs71599622	5	14372362	1
Chr5:37583419-38083419	rs10941370	5	37833419	1
Chr5:44135415-44642142	rs1482680	5	44392142	0.305467
	rs1482679	5	44385415	0.241084
	rs7708529	5	44347131	0.126411
	rs2330545	5	44339810	0.0489441
	rs2330544	5	44339764	0.0306426
	rs4866894	5	44340200	0.0261996
	rs2170582	5	44371669	0.0261093
	rs1011814	5	44335820	0.0235195
	rs10708505	5	44337364	0.0192477
	rs13159800	5	44325469	0.0121082
	rs1482675	5	44368506	0.00945094
	rs4866893	5	44339984	0.00891612
	rs1482672	5	44362769	0.00890615
	rs339509	5	44360892	0.00833327
	rs1448039	5	44349141	0.00765665
	rs1482671	5	44362538	0.00764737
	rs1351635	5	44359299	0.00764701
	rs2121875	5	44365545	0.00658535
	rs1374970	5	44353985	0.00657728
	rs339505	5	44362560	0.0061531
	rs6451761	5	44341979	0.00603959
	rs10073166	5	44345540	0.00603915
	rs339502	5	44364007	0.00528992
Chr5:73141725-73646715	rs4704108	5	73392666	0.737246
	rs33930349	5	73391840	0.175839
	rs10045219	5	73391725	0.0498757
Chr5:133577615-134146901	rs10793821	5	133836209	0.52794
	rs66914325	5	133848715	0.191142
	rs5871541	5	133858282	0.0925068
	rs1981627	5	133838180	0.0456362
	rs329113	5	133856408	0.0178263
	rs11242219	5	133848760	0.0141621
	rs329117	5	133860101	0.0141422
	rs11242218	5	133848688	0.0141141
	rs4559047	5	133848660	0.0141141
	rs10900829	5	133848917	0.0141139
	rs1476096	5	133837021	0.0140622
Chr5:177433905-178230194	rs2546628	5	177882698	0.702442
	rs2672843	5	177891551	0.100934
	rs61739424	5	177683905	0.0652756
	rs2546630	5	177884500	0.0385547
	rs2546629	5	177883242	0.0320278
	rs1391654	5	177883810	0.0320066
Chr6:1420985-1933192	rs2814818	6	1682567	0.597396
	rs2814811	6	1670985	0.284236
	rs1962432	6	1680806	0.0900678
Chr6:10945061-11477328	rs2018336	6	11217897	1
Chr6:21069658-22131938	rs9688954	6	21330983	0.247577
	rs113075761	6	21331002	0.20071
	rs9348465	6	21330808	0.162844
	rs6927369	6	21330689	0.16283
	rs9368296	6	21330768	0.13189
	rs7773741	6	21325287	0.0257472
	rs7773037	6	21324845	0.0208948
Chr6:29552217-33287891	rs2596546	6	31329386	0.999964
Chr6:34243456-35082661	rs2263329	6	34595543	0.156777
	rs9469899	6	34793124	0.0727163
	rs112283401	6	34797756	0.0421986
	rs2744961	6	34655000	0.0343421
	rs2744944	6	34658080	0.0341912
	rs2814949	6	34656722	0.0283573
	rs10155746	6	34754907	0.0273969
	rs2038839	6	34777791	0.0226406
	rs66506671	6	34777149	0.0226406
	rs9296132	6	34777531	0.02264
	rs9296131	6	34776361	0.0189346
	rs34492800	6	34718232	0.0170895
	rs191486015	6	34754141	0.0170602
	rs6929470	6	34720324	0.0132544
	rs34199419	6	34720322	0.0132543
	rs12110321	6	34754858	0.0132233
	rs71980299	6	34689725	0.012687
	rs6941110	6	34791334	0.0108575
	rs6906606	6	34720317	0.00765891
	rs7768189	6	34742450	0.00760359
	rs6934662	6	34759884	0.00759582
	rs7739771	6	34779801	0.00758277
	rs11284276	6	34736530	0.00638941
	rs205259	6	34564066	0.00634194
	rs13219589	6	34796783	0.00632726
	rs10947532	6	34780315	0.00632535
	rs34141614	6	34777031	0.00632518
	rs6905393	6	34776626	0.00632492
	rs2395606	6	34778486	0.00632489
	rs4601124	6	34776910	0.00632489
	rs9469876	6	34755106	0.00622631
	rs9469877	6	34755124	0.00622581
	rs35597448	6	34741700	0.0053111
	rs2814981	6	34581055	0.00445506
	rs6457789	6	34721128	0.00444621
	rs9469870	6	34744349	0.00442145
	rs113344808	6	34701981	0.00441653
	rs6457787	6	34721041	0.00371458
	rs2814978	6	34577776	0.00370572
	rs34884826	6	34708208	0.00368727
	rs34404516	6	34711590	0.00368715
	rs7752390	6	34790624	0.0036867
	rs7745097	6	34794434	0.00367549
	rs7768759	6	34795685	0.0036754
	rs2764207	6	34712998	0.00310473
	rs6919654	6	34810739	0.00309371
	rs13220394	6	34810172	0.00309368
	rs13215181	6	34759881	0.00309047
	rs2764206	6	34712900	0.00308901
	rs9469872	6	34745703	0.00308899
	rs2814971	6	34714209	0.00308868
	rs532412929	6	34701188	0.00308476
	rs35542014	6	34709796	0.00308118
	rs6457794	6	34799130	0.00308063
	rs9469885	6	34758716	0.00307393
	rs9469905	6	34797747	0.00307096
	rs2814979	6	34578425	0.00259862
	rs412392	6	34549699	0.00259458
	rs9469909	6	34813077	0.00258658
	rs372707548	6	34762004	0.00258292
	rs1543558	6	34784371	0.00258214
	rs6906759	6	34742990	0.00258174
	rs7741437	6	34737553	0.00258165
	rs1998702	6	34741917	0.00258161
	rs9469887	6	34758940	0.00257029
	rs9462020	6	34751265	0.00257007
	rs9469892	6	34769101	0.00256991
	rs7752060	6	34760325	0.00256927
	rs34493158	6	34753339	0.00256914
	rs2764211	6	34704613	0.00256854
	rs9380455	6	34690778	0.0025545
	rs35886110	6	34780105	0.00253727
	rs56924792	6	34784165	0.00217106
	rs137931729	6	34731686	0.00216963
	rs9469867	6	34742449	0.0021636
	rs7769820	6	34760228	0.00215969
	rs9462022	6	34761684	0.00215942
	rs9469869	6	34744134	0.00215891
	rs7755926	6	34722574	0.00215845
	rs72393514	6	34743432	0.00215812
	rs36111695	6	34811689	0.00215424
	rs4259246	6	34803947	0.00215363
	rs2814966	6	34712232	0.00215052
	rs9469894	6	34774725	0.00215003
	rs9462009	6	34716330	0.0021499
	rs2814957	6	34702689	0.00214988
	rs2814970	6	34713500	0.00214974
	rs2814958	6	34702958	0.00214948
	rs7756949	6	34770181	0.00214939
	rs6457791	6	34759954	0.00214936
	rs11759151	6	34747603	0.00214831
	rs71000097	6	34743866	0.00184301
	rs2744974	6	34579431	0.001817
	rs59111782	6	34784292	0.00181624
	rs7756405	6	34722659	0.00181609
	rs9296127	6	34719628	0.001816
	rs7341253	6	34726838	0.00181562
	rs6940395	6	34736553	0.00181539
	rs188190	6	34551086	0.00180956
	rs1201874	6	34549810	0.00180855
	rs1886574	6	34788612	0.00180737
	rs9469866	6	34742248	0.00180705
	rs7341329	6	34729162	0.00180648
	rs7341267	6	34727031	0.00180647
	rs912716	6	34715761	0.00180641
	rs2492860	6	34705530	0.00179887
	rs9462006	6	34710327	0.00179884
	rs2492861	6	34710934	0.00179884
	rs2477508	6	34703695	0.00179883
	rs7758082	6	34696700	0.00179882
	rs2477507	6	34703599	0.00179882
	rs2764198	6	34706128	0.00179881
	rs2814959	6	34705947	0.00179881
	rs2764201	6	34708850	0.0017988
	rs9469871	6	34745007	0.00179872
	rs2764197	6	34705055	0.00179871
	rs2814969	6	34713399	0.00179838
	rs9469863	6	34739649	0.00179835
	rs7739003	6	34800329	0.0017983
	rs6906129	6	34801160	0.00179829
	rs2814963	6	34708908	0.00179814
	rs9469859	6	34722902	0.00179745
	rs9469862	6	34729848	0.00152019
	rs2814972	6	34566975	0.00152005
	rs6907244	6	34720411	0.0015171
	rs2814951	6	34695081	0.001506
	rs2814952	6	34697379	0.00150598
	rs2814961	6	34706951	0.00150589
	rs7759227	6	34728230	0.00150516
	rs4513788	6	34694779	0.00150495
	rs9469917	6	34831369	0.00150476
	rs2814953	6	34697767	0.00150472
	rs10947521	6	34689377	0.00150148
	rs9366863	6	34688946	0.00150148
	rs2038840	6	34746151	0.00127256
	rs60779786	6	34755309	0.00126609
	rs35964461	6	34820555	0.00126324
	rs9462028	6	34798265	0.00126294
	rs2814955	6	34698970	0.00126112
	rs2814956	6	34699109	0.00126096
	rs6929567	6	34692735	0.00125457
	rs10738078	6	34693917	0.00125456
	rs10807141	6	34693111	0.00125456
	rs205258	6	34564243	0.00106704
	rs7755982	6	34715297	0.0010646
	rs9469884	6	34758703	0.0010594
	rs9462021	6	34758640	0.00105874
	rs9469883	6	34758627	0.00105874
	rs9462026	6	34797033	0.00105851
	rs9469902	6	34793768	0.00105803
	rs2764210	6	34699049	0.00105682
	rs7748203	6	34812054	0.00105615
	rs13206387	6	34696792	0.00105442
	rs6925764	6	34832661	0.00105379
	rs2814968	6	34713138	0.000892484
	rs2814967	6	34712838	0.000892387
	rs3734268	6	34716028	0.000892346
	rs7756009	6	34715395	0.000892346
	rs1543559	6	34784104	0.000892195
	rs58044659	6	34807115	0.000889559
	rs9689516	6	34752678	0.000887983
	rs9296129	6	34774414	0.000887964
	rs6942040	6	34761809	0.000887959
Chr6:41259901-41853194	rs6458228	6	41543793	0.363215
	rs4714486	6	41542417	0.161719
	rs1983891	6	41536427	0.161358
	rs4714485	6	41536587	0.0719786
	rs9296365	6	41535379	0.048412
	rs9381082	6	41542214	0.0483525
	rs1886816	6	41544494	0.0483056
	rs9369290	6	41533046	0.0324445
	rs4714482	6	41528199	0.0145279
Chr6:43443563-43964420	rs9472120	6	43709785	0.380066
	rs9472121	6	43710015	0.311565
	rs9472119	6	43709703	0.255525
	rs7749629	6	43714001	0.00800945
Chr6:76183692-76865298	rs9443189	6	76495882	0.382179
	rs6938349	6	76484280	0.173899
	rs6906615	6	76489774	0.173329
	rs1280044	6	76522602	0.080335
	rs276697	6	76471709	0.0798585
	rs9359139	6	76487269	0.054301
	rs1280048	6	76529583	0.0208417
Chr6:109027908-109750192	rs2038542	6	109295293	0.317869
	rs1887414	6	109292736	0.194813
	rs4992384	6	109292806	0.0634458
	rs6907937	6	109293898	0.0540635
	rs6908104	6	109293973	0.0540632
	rs6935782	6	109289881	0.0525693
	rs6929070	6	109294322	0.0392931
	rs3734651	6	109295040	0.0392613
	rs6904998	6	109311560	0.024346
	rs6651000	6	109281411	0.011394
	rs3734650	6	109295017	0.0110645
	rs11153148	6	109304084	0.00531192
	rs11153147	6	109304058	0.00531191
	rs4992382	6	109292826	0.00500242
	rs2273669	6	109285189	0.00424885
	rs12193948	6	109291701	0.00364097
	rs114414265	6	109306489	0.00349659
	rs111353760	6	109306493	0.00304831
	rs75995854	6	109325624	0.00269551
	rs2145765	6	109296362	0.00268883
	rs117941557	6	109298135	0.00268848
	rs10457184	6	109296736	0.00268841
	rs12206834	6	109303967	0.00268532
	rs5879006	6	109307281	0.00268305
	rs111773102	6	109306480	0.00266969
	rs11153146	6	109300826	0.00234999
	rs11757168	6	109301091	0.00234999
	rs11153144	6	109300709	0.00234997
	rs11153145	6	109300799	0.00234962
	rs116189763	6	109302894	0.00234738
	rs3734649	6	109294752	0.00234738
	rs111303770	6	109303726	0.00234215
	rs1080945	6	109304694	0.00229544
	rs12212402	6	109306681	0.00205377
	rs12196143	6	109302372	0.00205215
	rs76747161	6	109305456	0.00205209
	rs78276890	6	109305299	0.00205209
	rs112319185	6	109305318	0.00205208
	rs11153149	6	109304272	0.00205208
	rs375937982	6	109306494	0.00204769
	rs72213032	6	109328988	0.00186642
	rs16822	6	109307710	0.00179495
	rs111523655	6	109301664	0.00179434
	rs10456864	6	109299507	0.00177668
Chr6:116830580-117624977	rs339328	6	117208509	0.242298
	rs610424	6	117212258	0.098309
	rs339344	6	117217950	0.0624881
	rs339297	6	117221542	0.0624878
	rs339350	6	117221186	0.0624848
	rs339341	6	117215671	0.0624743
	rs339327	6	117207682	0.0624674
	rs339353	6	117202475	0.0398324
	rs339331	6	117210052	0.0398045
	rs654971	6	117220055	0.0397809
	rs339340	6	117215114	0.0397739
	rs434499	6	117213614	0.0397699
	rs339326	6	117206395	0.0397689
	rs339302	6	117224641	0.025334
	rs339301	6	117224303	0.025334
	rs339351	6	117200434	0.025322
Chr6:134010676-134591363	rs138040600	6	134295142	0.372478
	rs228867	6	134268822	0.16775
	rs9385674	6	134296101	0.105014
	rs9375994	6	134277595	0.104565
	rs9373073	6	134288098	0.10452
	rs2300197	6	134288661	0.0380037
	rs167876	6	134263196	0.0274403
	rs6919121	6	134300641	0.0138183
	rs142749236	6	134269798	0.011864
	rs142078499	6	134308762	0.0116948
Chr6:153108706-153752902	rs13215045	6	153447516	0.950078
Chr6:159743180-161598455	rs4646284	6	160581543	1
Chr7:1660374-2255747	rs527510716	7	1944537	0.500676
	rs12671113	7	1965255	0.102798
	rs2280546	7	1976863	0.0845511
	rs540694717	7	1944539	0.0802702
	rs10950448	7	1966492	0.0343905
	rs2280548	7	1976667	0.0290057
	rs1801368	7	1976457	0.0242991
	rs12699483	7	1975624	0.0168928
	rs141450539	7	1917035	0.0145693
	rs12536062	7	1958672	0.010293
	rs12532128	7	1925454	0.0102331
	rs35487994	7	1920171	0.00859479
	rs4721217	7	1973579	0.00845459
	rs4721146	7	1919539	0.00722673
	rs147077171	7	1929211	0.00722313
	rs66818247	7	1929212	0.00722313
	rs34145223	7	1926237	0.00721785
Chr7:20195233-22062043	rs10713532	7	20996952	0.849561
	rs9655205	7	20999211	0.150433
Chr7:26970831-28288082	rs10486567	7	27976563	0.54822
	rs67152137	7	27975919	0.225896
	rs7808935	7	27977363	0.225884
Chr7:40532572-41127473	rs12701832	7	40812079	0.533838
	rs12701838	7	40877473	0.258101
	rs17621345	7	40875192	0.184844
Chr7:47187150-47764360	rs834608	7	47451918	0.822098
	rs865031	7	47448640	0.0809161
	rs367630469	7	47462236	0.0513647
Chr7:97384876-98289459	rs6465657	7	97816327	0.351837
	rs4727386	7	97688440	0.347008
	rs6465658	7	97816638	0.107571
	rs201515619	7	97728917	0.107004
	rs11764933	7	97825188	0.0222786
	rs7791463	7	97819047	0.0150733
Chr8:8235449-8753944	rs870167	8	8498803	0.444457
	rs873323	8	8498061	0.0675787
	rs940027	8	8498663	0.0647364
	rs2409020	8	8498651	0.0305966
	rs72494265	8	8503944	0.0287731
	rs11250213	8	8485449	0.0265707
	rs12676983	8	8496450	0.0206728
	rs35898686	8	8472111	0.0175494
	rs73192404	8	8495262	0.0172077
	rs58059590	8	8487270	0.0117796
	rs60510961	8	8487287	0.0117768
	rs7813359	8	8489048	0.011103
	rs17154369	8	8467676	0.0108751
	rs12679906	8	8496377	0.0104255
	rs11250214	8	8488083	0.00972278
	rs78228275	8	8495218	0.00924694
	rs10503379	8	8487864	0.00883778
	rs113653766	8	8488639	0.0082755
	rs7824895	8	8492809	0.00794547
	rs80087720	8	8495223	0.00762791
	rs2030566	8	8483941	0.00736372
	rs186257868	8	8489248	0.00731048
	rs62492878	8	8495084	0.00694464
	rs12680789	8	8477685	0.00673227
	rs78288818	8	8495215	0.0063023
	rs1533890	8	8493090	0.00558355
	rs201791089	8	8491619	0.00555234
	rs5889243	8	8493385	0.00554987
	rs17154440	8	8489562	0.00550214
	rs62492882	8	8502156	0.00537963
	rs12675869	8	8456326	0.0053022
	rs75625067	8	8492472	0.00505577
	rs12542797	8	8480889	0.00468552
	rs12544455	8	8480888	0.00468552
	rs11250210	8	8469867	0.00462953
	rs12549726	8	8493783	0.00419385
	rs12679599	8	8491601	0.00382084
	rs4841002	8	8491265	0.00381664
	rs62492901	8	8519770	0.00356661
	rs12543456	8	8489773	0.00352256
	rs1533889	8	8493032	0.0032462
	rs12546296	8	8494055	0.00317733
	rs7825087	8	8489441	0.00291532
	rs60906424	8	8494445	0.00289443
	rs17154478	8	8494455	0.002894
	rs113782194	8	8492501	0.00288037
	rs7820321	8	8492610	0.00288003
Chr8:23158920-23799453	rs1160267	8	23529521	0.987178
Chr8:25631938-26313165	rs11135910	8	25892142	0.879009
	rs1982768	8	25898565	0.0669197
	rs141811748	8	25894201	0.036632
Chr8:38394914-38894914	rs11467	8	38644914	0.985314
Chr8:80885961-81385961	rs35055448	8	81135961	0.108648
	rs78644568	8	81092202	0.0570265
	rs80163564	8	81092200	0.0570265
	rs77169188	8	81093605	0.0570024
	rs78295921	8	81091946	0.0493075
	rs75699595	8	81097637	0.0492727
	rs34368548	8	81126774	0.0457344
	rs74608289	8	81093979	0.042553
	rs7826368	8	81117331	0.0418048
	rs72603862	8	81125925	0.0397017
	rs4740128	8	81092999	0.0368877
	rs77603276	8	81093564	0.0368807
	rs6988904	8	81121341	0.034406
	rs57185760	8	81122091	0.0344033
	rs58308586	8	81093473	0.0319315
	rs6988954	8	81121161	0.0298379
	rs4740129	8	81093052	0.0276473
	rs4739724	8	81091518	0.0229406
	rs76091623	8	81109022	0.0179583
	rs7830310	8	81110456	0.0179371
	rs72603859	8	81115108	0.0169679
	rs77426742	8	81102947	0.0161958
	rs7828830	8	81122626	0.0147249
	rs58548095	8	81123480	0.0147247
	rs77066774	8	81106545	0.0117447
	rs4740136	8	81109828	0.0117258
	rs11331225	8	81102255	0.0101823
	rs11781824	8	81100171	0.0101759
	rs68126519	8	81123380	0.00876471
Chr8:108673107-109239655	rs4735031	8	108953423	0.259067
	rs73700335	8	108923107	0.163033
	rs17311146	8	108925907	0.154089
	rs17311083	8	108924771	0.0969918
	rs144314039	8	108937603	0.0770426
	rs141514514	8	108938769	0.0488844
	rs79924096	8	108945187	0.0390076
	rs55840555	8	108989655	0.0354512
	rs77796376	8	108949801	0.0310911
	rs3068912	8	108919268	0.018264
	rs76165978	8	108956225	0.016155
	rs73700334	8	108915238	0.0145922
Chr8:127544919-128920924	rs11986220	8	128531689	0.99927
Chr9:18271461-19348265	rs1048169	9	19055965	0.532451
	rs13287517	9	19064129	0.0950282
	rs2171955	9	19061658	0.0773791
	rs10122990	9	19072246	0.0622485
	rs34434046	9	19044136	0.0388121
	rs7856768	9	19056754	0.0342853
	rs139310001	9	19063367	0.0266647
	rs10123400	9	19060423	0.0216635
	rs7022576	9	19060368	0.0142265
	rs10811107	9	19064697	0.0140623
	rs66796545	9	19036252	0.0138308
	rs59498502	9	19052165	0.0116342
	rs2171954	9	19061659	0.011453
Chr9:21711227-22312134	rs17694493	9	22041998	1
Chr9:33423025-34304300	rs10122495	9	34049779	0.103416
	rs35244821	9	33958415	0.0731248
	rs307688	9	33929510	0.0714977
	rs307648	9	33932688	0.0579853
	rs307645	9	33931398	0.0579849
	rs745532	9	33927325	0.030942
	rs11322843	9	33943071	0.0253877
	rs2307692	9	33939062	0.0206275
	rs307694	9	33925368	0.020397
	rs59902868	9	33955448	0.0167795
	rs4584235	9	34013175	0.0166601
	rs10814060	9	34010729	0.0166474
	rs11313948	9	33949687	0.013639
	rs1998705	9	33940732	0.0136273
	rs72042247	9	34024629	0.013549
	rs7031210	9	34001993	0.0135455
	rs2781	9	33921977	0.0134738
	rs10971837	9	33992678	0.0110371
	rs36063310	9	33992607	0.0110371
	rs28772917	9	34009167	0.0110193
	rs1758632	9	34025640	0.0110178
	rs2847309	9	34030240	0.0110173
	rs10465025	9	34014100	0.0110171
	rs10758236	9	34012799	0.0110165
	rs13288276	9	33785245	0.00935584
	rs307658	9	33941759	0.00901914
	rs7045007	9	33999373	0.00897232
	rs10971843	9	34008062	0.0089722
	rs1785507	9	34036756	0.00896942
	rs7870328	9	34039897	0.0089691
	rs1785506	9	34017106	0.0089689
	rs1760816	9	34034925	0.00896876
	rs2184254	9	34009344	0.00896875
	rs1785501	9	34024931	0.00896851
	rs4515633	9	34013631	0.00896817
	rs369329885	9	33855023	0.00830082
	rs556913302	9	33855015	0.00830082
	rs307651	9	33935073	0.00736092
	rs58455525	9	33969696	0.00735796
	rs7865633	9	33955715	0.00734996
	rs6476429	9	33997093	0.00730748
	rs1785509	9	34028285	0.00730713
	rs10814062	9	34037738	0.00730451
	rs1631398	9	34023110	0.00730395
	rs307697	9	33982587	0.00599171
	rs7851792	9	33955680	0.0059908
	rs834027	9	33988235	0.00599049
	rs7032777	9	33901903	0.00597548
	rs12553803	9	33991899	0.00595699
	rs2781280	9	33980067	0.00488296
	rs2781279	9	33979798	0.00488254
	rs307686	9	33975527	0.00488232
	rs307683	9	33973448	0.00488232
	rs633706	9	33978715	0.00488231
	rs634110	9	33978635	0.00488231
	rs307676	9	33970812	0.00488224
	rs2781277	9	33977790	0.00488222
	rs307662	9	33960639	0.00488216
	rs7871321	9	33907949	0.00486558
	rs2005617	9	33791164	0.00484281
	rs2005616	9	33791033	0.00484273
	rs78787954	9	34005645	0.00417752
	rs7020042	9	33958344	0.00398227
	rs307667	9	33962501	0.00398193
	rs307668	9	33962862	0.00398176
	rs83921	9	33797056	0.00394956
	rs83922	9	33797761	0.00394951
	rs7854512	9	34053362	0.00342334
	rs2256180	9	33825229	0.00324112
	rs7357806	9	33892723	0.0032396
	rs4878552	9	33896592	0.00323936
	rs6476428	9	33913381	0.00323731
Chr9:81836682-82354658	rs142727307	9	82090723	0.420781
	rs10117770	9	82086682	0.250698
	rs1417078	9	82104658	0.179803
	rs12339393	9	82089422	0.126966
Chr9:109282734-110964963	rs817872	9	110144887	0.41751
	rs67131978	9	110145834	0.181222
	rs817871	9	110144872	0.0599872
	rs11794415	9	110147599	0.0262719
	rs10123735	9	110147240	0.0200929
	rs4978923	9	110146778	0.0199732
	rs4978924	9	110146838	0.0199679
	rs12348903	9	110146469	0.0115833
	rs12336356	9	110146479	0.0115818
	rs1771724	9	110149253	0.0115536
	rs1746830	9	110149386	0.0115526
	rs817867	9	110144071	0.0115396
	rs1617227	9	110147625	0.00884099
	rs1746828	9	110149312	0.00879298
	rs817866	9	110143731	0.008787
	rs817865	9	110143699	0.00878581
	rs843866	9	110143885	0.00878483
	rs817869	9	110144435	0.00878336
	rs4978922	9	110146630	0.00877999
	rs1746826	9	110148891	0.00673407
	rs1771725	9	110148813	0.00673393
	rs1746825	9	110148556	0.00673392
	rs1746821	9	110147905	0.0067329
	rs12156485	9	110147447	0.00673269
	rs12156453	9	110147502	0.00673243
	rs10114711	9	110147054	0.00672783
	rs817864	9	110142648	0.00669651
	rs1746816	9	110145326	0.0066932
	rs817868	9	110144387	0.00668927
	rs1323805	9	110146297	0.00668585
	rs28649013	9	110147391	0.00515518
	rs1746822	9	110148185	0.00512936
	rs1746824	9	110148372	0.00512913
	rs6478788	9	130376248	0.562513
	rs1318074	9	130380101	0.157587
	rs7864230	9	130379799	0.132137
	rs2241167	9	130430116	0.0546562
	rs28452648	9	130377252	0.0322087
	rs11451248	9	130375905	0.0243597
Chr9:132299493-132863537	rs34520229	9	132579977	0.537949
	rs12634	9	132573536	0.297827
	rs34429226	9	132583929	0.0573231
	rs2296793	9	132585058	0.0466782
	rs1182	9	132576060	0.0152259
Chr10:589754-1187064	rs72051470	10	883879	0.999947
Chr10:5476821-5976821	rs11259192	10	5726821	0.999378
Chr10:45245807-46401949	rs2048124018	10	46151949	0.992872
Chr10:47281794-47815451	rs6602880	10	47546323	0.953015
Chr10:51199190-52038000	rs10993994	10	51549496	1
Chr10:79979771-81088651	rs7082178	10	80834958	0.763018
	rs12412705	10	80835998	0.142955
	rs7091873	10	80837325	0.0625724
Chr10:89886806-90445149	rs1935581	10	90195149	0.395686
	rs1935582	10	90192530	0.328384
	rs1578696	10	90192003	0.272622
Chr10:103971854-104834330	rs12262998	10	104428716	0.455461
	rs12570611	10	104421679	0.193534
	rs4522108	10	104422046	0.193533
	rs12241712	10	104408272	0.0872761
	rs12773833	10	104418350	0.0271295
Chr10:114436149-114971404	rs10885396	10	114711755	0.4784
	rs7094871	10	114712154	0.247516
	rs35263806	10	114719741	0.156861
	rs2104598	10	114715598	0.103544
Chr10:122450162-123441781	rs10749415	10	123185303	0.980483
Chr10:126332160-126947494	rs12769682	10	126697494	0.272969
	rs4962419	10	126697114	0.156897
	rs12769019	10	126697327	0.156849
	rs4962416	10	126696872	0.156709
	rs4962720	10	126696840	0.130694
	rs11245446	10	126650696	0.106707
Chr11:1257512-2555799	rs11043143	11	2234093	0.931008
	rs6579003	11	2232310	0.0293217
Chr11:7245784-7812191	rs61890184	11	7547587	1
Chr11:58608651-59227666	rs17153415	11	58925860	0.493126
	rs2154628	11	58928681	0.244209
	rs11229848	11	58921832	0.171792
	rs1938589	11	58894253	0.0169057
	rs10792221	11	58918093	0.0143406
	rs10896925	11	58891292	0.0142357
Chr11:61643972-62179242	rs2277283	11	61908440	0.999958
Chr11:66663469-67163469	rs201783911	11	66913469	0.999998
Chr11:68574910-69748356	rs7929962	11	68985583	0.540824
	rs9787877	11	68996509	0.269847
	rs10896448	11	68991749	0.0675749
	rs7121816	11	68990295	0.0672861
	rs6591374	11	68993832	0.0334591
Chr11:75875116-76517477	rs11290954	11	76260543	0.196248
	rs150587347	11	76205659	0.126596
	rs11363199	11	76237725	0.126559
	rs7125552	11	76211094	0.0989371
	rs7928373	11	76208656	0.0636423
	rs72930511	11	76207709	0.0510503
	rs7936656	11	76203671	0.0510268
	rs17245270	11	76157489	0.0409725
	rs59168723	11	76193970	0.0264243
	rs7942257	11	76179547	0.0264219
	rs7116583	11	76200882	0.0264134
	rs7949258	11	76186668	0.0264109
	rs17749618	11	76251818	0.0144717
	rs3753051	11	76257215	0.0144658
	rs61894543	11	76232831	0.011678
	rs55975198	11	76233485	0.0116774
	rs56294280	11	76238914	0.0116743
	rs61894546	11	76238264	0.011674
	rs61894542	11	76232613	0.00942438
	rs1939467	11	76243699	0.00942209
Chr11:102141425-102657191	rs11568818	11	102401661	0.994061
Chr11:113226298-114074194	rs56969947	11	113700546	0.999997
Chr11:134009982-134543610	rs878987	11	134266372	0.295372
	rs7928758	11	134265967	0.230023
	rs113328990	11	134278010	0.115723
	rs75184941	11	134277750	0.115723
	rs56387937	11	134276970	0.0554516
	rs79449985	11	134265121	0.0166195
	rs138696773	11	134265091	0.0145967
	rs28378882	11	134280503	0.0110856
	rs877456	11	134265315	0.011058
	rs77897340	11	134265173	0.011056
	rs75842822	11	134265236	0.0110398
	rs28625034	11	134280504	0.00967447
	rs28402124	11	134280521	0.00967079
	rs56134226	11	134279882	0.00963943
	rs2360225	11	134265254	0.00854512
	rs55986667	11	134280126	0.00841313
	rs56330625	11	134280067	0.00841303
	rs77478906	11	134264596	0.00823162
Chr12:12621099-13121099	rs2066827	12	12871099	1
Chr12:14155600-14829361	rs73056715	12	14417744	0.471939
	rs11055891	12	14421112	0.468565
	rs10845938	12	14416918	0.0413405
Chr12:48113253-48615265	rs4760607	12	48365265	0.522982
	rs10875712	12	48363253	0.4765
Chr12:49258987-49961553	rs56222401	12	49672714	0.848274
	rs11168962	12	49672739	0.148819
Chr12:53005387-53607482	rs17689987	12	53275746	0.125528
	rs7398573	12	53276029	0.125466
	rs75236700	12	53276938	0.12545
	rs73108447	12	53275614	0.0997136
	rs73108453	12	53276900	0.0996895
	rs7301750	12	53274727	0.079248
	rs7301912	12	53274768	0.0792254
	rs73108457	12	53277367	0.0628446
	rs7302252	12	53274805	0.049964
	rs115756021	12	53275701	0.0396243
	rs139828754	12	53275537	0.0250976
	rs11836819	12	53276395	0.0250913
	rs902772	12	53273773	0.0199641
Chr12:64720096-65331229	rs7968403	12	65012824	0.784558
	rs56797884	12	65035198	0.0559109
	rs7313651	12	65012004	0.0341219
	rs7313765	12	65011980	0.0220765
	rs1797679	12	65049191	0.00769155
	rs2701850	12	65018725	0.00551604
	rs2701849	12	65019723	0.00551601
	rs1716496	12	65034439	0.00509455
	rs7975455	12	65036318	0.00509154
	rs1690272	12	65056231	0.00509025
	rs112394432	12	65057306	0.00438257
	rs10784417	12	65031248	0.00416403
	rs2682730	12	64991683	0.0036718
	rs2682714	12	65018192	0.00363708
	rs1795625	12	65042504	0.00338421
	rs1690259	12	65051920	0.00337288
Chr12:89875089-90586002	rs10777195	12	90155140	0.0611564
	rs7132186	12	90154409	0.0484588
	rs10777196	12	90155177	0.0484576
	rs10745515	12	90156979	0.0484575
	rs1527542	12	90159641	0.0484574
	rs1405779	12	90160852	0.0484573
	rs7960119	12	90161351	0.0484573
	rs7980035	12	90159067	0.0484572
	rs10745514	12	90156857	0.0484505
	rs10777191	12	90135697	0.0384709
	rs10858924	12	90135925	0.0384692
	rs2030932	12	90129662	0.0384689
	rs2008086	12	90145806	0.038465
	rs1527543	12	90159539	0.0384543
	rs2037376	12	90167191	0.0384473
	rs2897836	12	90153522	0.0382935
	rs1949549	12	90170056	0.0305091
	rs2056330	12	90175074	0.0242298
	rs59879952	12	90212892	0.018933
	rs1607687	12	90136190	0.015259
	rs1554391	12	90138012	0.0148116
	rs4842687	12	90156377	0.0148005
	rs2176821	12	90158488	0.0148002
	rs4842688	12	90156378	0.0147982
	rs1405778	12	90167028	0.0121768
	rs10858923	12	90134557	0.0121313
	rs7131931	12	90154217	0.0121206
	rs7303102	12	90163600	0.012119
	rs1609156	12	90162661	0.0121188
	rs1590007	12	90132424	0.00963948
	rs10858925	12	90147434	0.00772602
	rs10506980	12	90145184	0.00767369
Chr12:102165256-102791667	rs77121786	12	102446675	0.219488
	rs11111146	12	102452264	0.0985082
	rs11111139	12	102428444	0.0821428
	rs76825149	12	102541667	0.0534354
	rs78462723	12	102501720	0.0473297
	rs144556549	12	102535875	0.0461961
	rs5800496	12	102463532	0.0384979
	rs17437668	12	102463140	0.0359255
	rs7977178	12	102483822	0.0312979
	rs75162381	12	102497698	0.0312624
	rs2373564	12	102394872	0.0311983
	rs11111134	12	102415256	0.0271525
	rs4357749	12	102437117	0.0250059
	rs11111168	12	102509931	0.0238338
	rs5800497	12	102508138	0.02081
	rs11111167	12	102508785	0.0208048
	rs11111137	12	102420892	0.013183
	rs17528053	12	102424383	0.0131484
	rs372552211	12	102429442	0.0114842
	rs150033364	12	102412703	0.0100852
	rs2373566	12	102444999	0.0088557
	rs11111192	12	102562296	0.00810535
	rs11111197	12	102579519	0.00807785
	rs17438571	12	102568101	0.00807616
	rs11111163	12	102491983	0.00738735
	rs11111196	12	102575625	0.00706293
	rs12369025	12	102602592	0.00621016
	rs7310495	12	102584260	0.00620668
	rs10444510	12	102530547	0.00618506
	rs11111172	12	102529465	0.00618351
Chr12:114360142-114940513	rs1270884	12	114685571	0.900963
	rs2555013	12	114678318	0.0672158
Chr12:132804609-133389597	rs7295014	12	133067989	0.653439
	rs28435470	12	133067473	0.346558
Chr13:50826440-51717564	rs9535464	13	51148086	0.400226
	rs74555125	13	51158088	0.269074
	rs2225227	13	51125640	0.0604505
	rs9568488	13	51467564	0.0305409
	rs1327653	13	51076440	0.0171318
	rs9563009	13	51471022	0.0147283
	rs9568489	13	51467569	0.0109245
	rs9568487	13	51465783	0.00842155
	rs200703846	13	51081682	0.00710277
	rs146390061	13	51077883	0.00531181
	rs141456049	13	51078492	0.00530989
	rs3116597	13	51086364	0.00530505
	rs202347	13	51083134	0.00530428
	rs157166	13	51082834	0.00530354
	rs157167	13	51082819	0.00530354
	rs157169	13	51082751	0.00530354
	rs137884284	13	51081205	0.00530352
	rs139802223	13	51080817	0.00530352
	rs147670187	13	51080743	0.00530352
	rs148769269	13	51080669	0.00530352
	rs76626185	13	51079788	0.00530352
	rs138618613	13	51079598	0.00530351
	rs9526702	13	51475452	0.0048453
	rs35461775	13	51086585	0.00458796
	rs202348	13	51083110	0.00458773
	rs1753639	13	51075736	0.00397047
	rs1752107	13	51085214	0.00396419
	rs55838067	13	51064533	0.00392748
	rs1630605	13	51075385	0.00343739
	rs975319	13	51077095	0.00343401
	rs157164	13	51084523	0.00343327
	rs1753633	13	51086290	0.00343327
	rs1626445	13	51085240	0.00343326
	rs616268	13	51086325	0.00343326
	rs1752106	13	51085398	0.0034332
	rs183950	13	51086092	0.00343315
	rs157174	13	51065157	0.00339764
	rs157173	13	51065751	0.00339555
Chr13:73378603-74334684	rs1108921	13	73716317	0.390553
	rs7489409	13	73716861	0.30496
	rs7327286	13	73713447	0.225359
	rs3929754	13	73717099	0.0790684
Chr14:23055649-23555649	rs1004030	14	23305649	0.999843
Chr14:36780096-38430104	rs6571758	14	37136194	0.453135
	rs12892031	14	37137380	0.157849
	rs12893199	14	37137280	0.157847
	rs8004560	14	37140781	0.0624709
	rs8004187	14	37140504	0.0561083
	rs71124775	14	37137572	0.0434343
	rs2073242	14	37129341	0.0338079
Chr14:53172847-53720916	rs62003550	14	53424058	0.492942
	rs62003551	14	53424320	0.492879
Chr14:60650884-61983123	rs147009434	14	61056920	0.14554
	rs2351179	14	61157015	0.0866207
	rs61991689	14	61159937	0.0865987
	rs1018457	14	61158870	0.0719157
	rs9671845	14	61160527	0.0719044
	rs34815163	14	61159664	0.065504
	rs78271849	14	61159669	0.0545556
	rs72722222	14	61159692	0.0454456
	rs8005621	14	61106699	0.0307119
	rs1955702	14	61074301	0.029623
	rs964412	14	61154768	0.0237207
	rs11340874	14	61087837	0.0226502
	rs35192267	14	61159723	0.0203887
	rs10142842	14	61085205	0.018172
	rs4417488	14	61100532	0.015932
	rs10145546	14	61100892	0.0139846
	rs7153263	14	61099261	0.0139816
	rs10139853	14	61153794	0.0137815
	rs4901996	14	61157986	0.0128052
	rs7156317	14	61087740	0.0122676
	rs2882601	14	61096879	0.0122615
	rs7154179	14	61161440	0.0107382
	rs4901993	14	61081453	0.0094839
	rs1955700	14	61046481	0.00806867
	rs10145963	14	61155476	0.00793083
	rs4499159	14	61157122	0.00751288
	rs10142927	14	61041956	0.00708766
	rs34019661	14	61161152	0.00627861
	rs34891550	14	61159744	0.00591127
	rs74947565	14	61159750	0.00591127
	rs35580434	14	61159730	0.00591089
	rs2057135	14	61077022	0.00581677
	rs10873124	14	60998314	0.00566383
Chr14:68628369-69385467	rs767127	14	69134264	0.856517
	rs7141529	14	69126744	0.14343
Chr14:70583819-71346344	rs11158871	14	71091142	0.27033
	rs78978653	14	71095178	0.228842
	rs111990191	14	71095177	0.193429
	rs58775580	14	71095628	0.138389
	rs11158872	14	71091256	0.0990058
	rs9646133	14	71096344	0.0512106
Chr15:33060321-33667872	rs28750521	15	33348934	0.212241
	rs11857866	15	33349563	0.152296
	rs61156872	15	33313449	0.0670646
	rs11072131	15	33320134	0.0569012
	rs72399886	15	33313560	0.0419913
	rs11857821	15	33348748	0.0334575
	rs16963688	15	33321292	0.0325916
	rs922511	15	33364382	0.0310333
	rs11857793	15	33348672	0.0240146
	rs10851823	15	33357755	0.0233143
	rs28676777	15	33325810	0.0214002
	rs62002761	15	33322781	0.0181784
	rs8041317	15	33323377	0.0154866
	rs12594962	15	33311857	0.0138351
	rs12592204	15	33327333	0.01323
	rs11635106	15	33325002	0.0131973
	rs8043116	15	33323370	0.0131908
	rs2169938	15	33324059	0.0131906
	rs11635199	15	33325208	0.0131883
	rs28464512	15	33328617	0.0112715
	rs11857770	15	33332375	0.0112592
	rs11636399	15	33310554	0.0110755
	rs7174340	15	33312680	0.00861635
	rs1840400	15	33314158	0.00860994
	rs12594676	15	33327364	0.00818694
	rs8039517	15	33326019	0.00818242
	rs28748087	15	33339317	0.00806396
	rs11072137	15	33327285	0.00698432
	rs2339178	15	33329055	0.00698354
	rs922510	15	33361642	0.00635536
	rs7167795	15	33342335	0.00603465
	rs28489655	15	33335271	0.00595454
	rs8037860	15	33325432	0.00594654
	rs11072175	15	33362700	0.00541213
	rs10519781	15	33362794	0.00541184
	rs8028114	15	33332321	0.00433896
	rs2219156	15	33347135	0.00371822
	rs11856898	15	33347923	0.00371375
	rs28592093	15	33338448	0.00357724
	rs11072124	15	33310321	0.00357251
Chr15:40591686-41298058	rs8041443	15	40939652	0.307009
	rs1894117052	15	40963590	0.162878
	rs11561564	15	40965044	0.133915
	rs62019923	15	40965035	0.0818571
	rs62019924	15	40965037	0.0818571
	rs62019925	15	40965039	0.0818571
	rs8040502	15	40915190	0.0696591
	rs4924491	15	40963034	0.0590725
Chr15:66337581-67183908	rs80326387	15	66705043	0.0976623
	rs74397736	15	66701500	0.0862708
	rs111500258	15	66689226	0.0862567
	rs113513894	15	66689302	0.0862564
	rs79065844	15	66690111	0.0862312
	rs77515996	15	66708939	0.0861747
	rs112914414	15	66833344	0.0615508
	rs74634457	15	66835704	0.0414186
	rs11632885	15	66730700	0.0311086
	rs11637556	15	66728951	0.0311045
	rs111458651	15	66738369	0.0310959
	rs34356923	15	66712319	0.0309979
	rs11633335	15	66637997	0.0288284
	rs11632444	15	66654857	0.0242688
	rs11636809	15	66729927	0.0222046
	rs149682516	15	66749453	0.0221396
	rs11635184	15	66714743	0.0187556
	rs11630608	15	66745137	0.0158515
	rs112089092	15	66681402	0.0146026
	rs112981358	15	66653446	0.0114158
	rs76428668	15	66839282	0.00965029
	rs59718328	15	66662620	0.00962003
	rs35510028	15	66612079	0.00946938
	rs17851970	15	66612965	0.00946935
Chr15:70403972-70919660	rs12593186	15	70656718	0.0678981
	rs61537729	15	70656740	0.0572292
	rs12591725	15	70659807	0.0390176
	rs35491648	15	70660154	0.0390176
	rs35387040	15	70657155	0.0390176
	rs56313716	15	70657749	0.0390176
	rs12591754	15	70660247	0.0390174
	rs7176770	15	70655858	0.039017
	rs34582885	15	70655627	0.0332089
	rs11072164	15	70666661	0.032474
	rs34334956	15	70660203	0.0324731
	rs12591817	15	70660450	0.032473
	rs12594373	15	70660406	0.032473
	rs10851821	15	70660740	0.0324729
	rs12591775	15	70660235	0.0324728
	rs12594948	15	70661144	0.0270364
	rs4262904	15	70662128	0.0270363
	rs4545768	15	70662241	0.027036
	rs12913603	15	70668824	0.0238038
	rs11072163	15	70666320	0.0225241
	rs34627158	15	70654943	0.0193595
	rs35736520	15	70654834	0.0193585
	rs11072161	15	70666282	0.0187736
	rs7403271	15	70664993	0.0187724
	rs7403302	15	70665157	0.0187707
	rs34191245	15	70654955	0.0161856
	rs34722284	15	70654939	0.0161855
	rs35301862	15	70655081	0.0161849
	rs36073326	15	70655063	0.0161849
	rs35974209	15	70655165	0.0161849
	rs4300601	15	70654226	0.0161848
	rs4300602	15	70654233	0.0135393
	rs4589512	15	70654164	0.0113316
	rs2089898	15	70661325	0.0108999
	rs4238427	15	70653972	0.00948787
Chr16:54213713-54933802	rs3893264	16	54683802	0.953244
Chr16:57402614-57952473	rs11859370	16	57653533	0.833986
	rs11862210	16	57653337	0.0610467
	rs58399122	16	57652614	0.0442803
	rs11864487	16	57660418	0.0245567
Chr16:72603482-73120587	rs12595874	16	72869948	0.32492
	rs78012083	16	72870564	0.19883
	rs78971197	16	72870587	0.19883
	rs2266942	16	72853482	0.119343
	rs16971321	16	72870346	0.0143771
	rs12600293	16	72869657	0.0135239
	rs75820454	16	72870469	0.0127104
	rs16971318	16	72869180	0.00991322
	rs200973418	16	72870227	0.00932759
	rs80101322	16	72858366	0.0092739
	rs76482533	16	72840245	0.00745135
	rs2266936	16	72848032	0.00649337
	rs1990096	16	72847251	0.00568863
	rs79322625	16	72844681	0.00547307
	rs35408490	16	72843432	0.00483846
	rs2266939	16	72851907	0.00473972
	rs292917	16	72765692	0.00315901
	rs8052683	16	73002421	0.00268508
Chr16:79582878-80082878	rs145664577	16	79832878	0.997048
Chr16:81911588-82416181	rs8052913	16	82166181	0.662444
	rs7191199	16	82162812	0.183683
	rs35772897	16	82161588	0.153221
Chr17:179873-947402	rs684232	17	618965	0.980701
Chr17:7651979-8153713	rs34743339	17	7903713	0.495202
	rs35261002	17	7901979	0.402826
	rs11656715	17	7769228	0.051505
	rs3840058	17	7764160	0.0144435
Chr17:12318437-12833672	rs72811264	17	12576704	0.434512
	rs72811265	17	12578066	0.195582
	rs72811260	17	12568437	0.142257
	rs199598448	17	12581019	0.0972196
	rs76148496	17	12569442	0.052097
	rs1519255	17	12583672	0.0443913
Chr17:29815635-30355322	rs151327399	17	30098768	0.925175
	rs4795646	17	30092898	0.0189409
	rs4795647	17	30094549	0.0189406
Chr17:35790971-36669807	rs11263763	17	36103565	1
Chr17:47102051-47724571	rs7212344	17	47453937	0.989171
Chr17:56174710-56767034	rs56058331	17	56427128	0.27597
	rs12938538	17	56426027	0.275794
	rs7207531	17	56426789	0.157681
	rs7223452	17	56427552	0.130977
	rs7222143	17	56427318	0.10885
	rs757485	17	56424710	0.0433693
Chr17:68789982-69492932	rs6501436	17	69119290	0.931495
	rs9889335	17	69115146	0.0340349
Chr18:51517894-52132319	rs6508285	18	51769949	0.311272
	rs2085670	18	51767894	0.257256
	rs8089411	18	51771322	0.212551
	rs8093601	18	51772473	0.212362
Chr18:56491676-56996356	rs12956892	18	56746315	0.195358
	rs35283980	18	56745999	0.194819
	rs12958623	18	56746356	0.116144
	rs4940819	18	56745527	0.0692841
	rs4940817	18	56745263	0.0692806
	rs12958503	18	56746143	0.0692563
	rs4940818	18	56745438	0.0587373
	rs35403274	18	56745611	0.0414538
	rs34349762	18	56741676	0.0296081
	rs34192989	18	56744092	0.0211504
	rs4940810	18	56742446	0.0211501
	rs4940816	18	56745159	0.0211162
	rs4940814	18	56743879	0.0179747
	rs4940815	18	56745144	0.0150905
	rs10579935	18	56742710	0.0108759
Chr18:60711193-61269682	rs11381388	18	60961193	0.996872
Chr18:76458276-77273771	rs9959454	18	76770820	0.52663
	rs71279357	18	76777252	0.4597
Chr19:16904805-17478554	rs8101673	19	17227335	0.598123
	rs10412482	19	17228554	0.372037
Chr19:31910735-32418343	rs17501397	19	32168343	0.472423
	rs8104309	19	32166846	0.151822
	rs537426408	19	32164351	0.116816
	rs73030255	19	32160735	0.0678829
	rs118005503	19	32167803	0.0556059
	rs530883757	19	32164353	0.042027
	rs149496928	19	32164470	0.0170567
	rs7248300	19	32154926	0.0109564
	rs56292261	19	32153814	0.00984822
	rs73030271	19	32175897	0.00714492
Chr19:38097921-39168016	rs12610267	19	38744733	0.471161
	rs12976534	19	38743962	0.471088
	rs7250689	19	38753625	0.052643
Chr19:41725688-42950947	rs11673591	19	41985931	0.961641
Chr19:51085049-51626489	rs2659124	19	51354597	0.99916
Chr20:25149979-25649979	rs11087515	20	25399979	0.28534
	rs71183401	20	25416615	0.165542
	rs11698745	20	25216113	0.115956
	rs6083838	20	25378318	0.039875
	rs73597824	20	25591477	0.0171797
	rs6515651	20	25414539	0.0102317
	rs35080499	20	25282081	0.00935737
	rs6083847	20	25392384	0.00877456
	rs761025	20	25426968	0.00852688
	rs2274890	20	25301022	0.00825399
	rs6050631	20	25431749	0.00752682
	rs6037120	20	25424713	0.00733132
	rs6115113	20	25244844	0.00714472
	rs6115135	20	25279878	0.00709403
	rs4813563	20	25365340	0.00646048
	rs6037103	20	25369095	0.00645937
	rs2424716	20	25423538	0.00630678
	rs2281562	20	25273362	0.00618554
	rs6083828	20	25369918	0.00556594
	rs4815418	20	25382211	0.00479487
	rs3787080	20	25232604	0.00471666
	rs6115185	20	25425943	0.00409229
	rs4815423	20	25387521	0.00404985
	rs4815424	20	25390284	0.00404929
	rs6050629	20	25430680	0.00351723
	rs6050630	20	25430745	0.00351723
	rs1047171	20	25428786	0.00351703
	rs6037121	20	25428311	0.00351693
	rs6050623	20	25427836	0.00351693
	rs61161192	20	25485972	0.00325823
	rs6107025	20	25279880	0.00312187
	rs2387887	20	25427081	0.00302515
	rs6050617	20	25421648	0.00302514
	rs4815408	20	25346678	0.00300851
	rs6050632	20	25432601	0.00262064
	rs3761117	20	25388070	0.00262011
	rs2424715	20	25420077	0.00260306
	rs2424714	20	25418681	0.00260304
	rs6115183	20	25416375	0.00260301
	rs417130	20	25458320	0.00260191
	rs910996	20	25264196	0.00259914
	rs6050566	20	25351071	0.00259436
	rs4813561	20	25346439	0.00259434
	rs6115100	20	25225938	0.00257831
	rs6050481	20	25224580	0.00257831
	rs6138550	20	25223430	0.00257805
	rs12625157	20	25345549	0.00238237
	rs6050598	20	25397257	0.00225665
	rs2424712	20	25416942	0.00224129
	rs372678	20	25465248	0.00224121
	rs6050559	20	25329915	0.00223869
	rs6037095	20	25335687	0.00223867
	rs6050562	20	25336186	0.00223867
	rs6138546	20	25216534	0.00222429
	rs9305141	20	25373426	0.00208122
	rs56178212	20	25215967	0.00207939
	rs6076345	20	25381895	0.00194339
	rs6076346	20	25392529	0.00194339
	rs6050599	20	25400240	0.00194337
	rs6050602	20	25401203	0.00194337
	rs2184000	20	25395878	0.00194337
	rs6050600	20	25400873	0.00194337
	rs6050609	20	25411751	0.00194329
	rs6115182	20	25410259	0.00194329
	rs6050626	20	25428261	0.00194328
	rs4815420	20	25383979	0.00194289
	rs6037125	20	25463382	0.001931
	rs67676850	20	25369417	0.00181679
	rs6083844	20	25386832	0.00167577
	rs2856	20	25433536	0.00167551
	rs8123949	20	25388133	0.0016746
	rs4813566	20	25386465	0.00167448
	rs4815421	20	25386509	0.00167448
	rs2387882	20	25378802	0.00167447
	rs2387883	20	25379004	0.00167447
	rs2387884	20	25379069	0.00167447
	rs4815417	20	25379526	0.00167447
	rs2387880	20	25377787	0.00167447
	rs4815425	20	25398876	0.00167447
	rs6050583	20	25376118	0.00167446
	rs6037105	20	25374199	0.00167444
	rs4815426	20	25405186	0.0016744
	rs6050590	20	25384994	0.00167418
	rs6083813	20	25337671	0.00167392
	rs2151144	20	25414924	0.00166699
	rs59934506	20	25373782	0.00166361
	rs398036	20	25439850	0.00165939
	rs2474769	20	25248725	0.00165478
	rs6050426	20	25178265	0.0015168
	rs3827014	20	25371559	0.00144407
	rs6050573	20	25366065	0.00144359
	rs2387881	20	25378172	0.0014377
	rs397119	20	25440187	0.00143376
	rs11087520	20	25436827	0.00143359
	rs11087512	20	25286003	0.00142534
	rs4815406	20	25341316	0.00124515
	rs6050563	20	25343455	0.00124508
	rs4815412	20	25350325	0.00124508
	rs6107031	20	25350677	0.00124508
	rs6115159	20	25350944	0.00124508
	rs8113968	20	25342457	0.00124508
	rs4815411	20	25350223	0.00124506
	rs6083817	20	25343998	0.00124504
	rs4815414	20	25361701	0.00124503
	rs6083825	20	25366424	0.00124502
	rs6083826	20	25366625	0.00124501
	rs34645895	20	25368373	0.00124501
	rs6050565	20	25347563	0.00124496
	rs2261747	20	25261784	0.00124099
	rs403152	20	25505567	0.0012387
	rs6050561	20	25334855	0.00107436
	rs4813562	20	25352588	0.00107434
	rs6037097	20	25347221	0.0010743
	rs6083818	20	25346082	0.0010743
	rs6037099	20	25356876	0.0010743
	rs4815409	20	25346697	0.0010743
	rs6050564	20	25344231	0.00107425
	rs6083862	20	25411086	0.00107301
	rs2500436	20	25406366	0.00107268
	rs6083856	20	25407585	0.00107267
	rs2482911	20	25395528	0.00107266
	rs7020	20	25278600	0.000930272
	rs2500417	20	25383287	0.000927884
	rs2482918	20	25412135	0.000927809
	rs453329	20	25440593	0.000927471
	rs7268053	20	25328286	0.000927396
	rs6115167	20	25372890	0.000926696
	rs6115168	20	25372891	0.000926696
	rs84816	20	25459919	0.00092503
	rs2263204	20	25377688	0.000802975
	rs6050611	20	25414419	0.000802823
	rs6083809	20	25329309	0.000800955
	rs6050556	20	25328828	0.00080092
	rs6115153	20	25325567	0.000800914
	rs8125868	20	25324410	0.000698128
	rs2500401	20	25356497	0.000695329
	rs2261795	20	25263136	0.000688764
	rs416745	20	25438868	0.000686266
	rs201094435	20	25351485	0.000646075
	rs7274104	20	25241669	0.000606818
	rs6083805	20	25317356	0.000604631
Chr20:31097512-31597512	rs11480453	20	31347512	0.495695
	rs6058893	20	31392777	0.0820871
	rs2424897	20	31338098	0.0591259
	rs6058869	20	31348750	0.037124
	rs6058859	20	31335157	0.0281707
	rs4911252	20	31330115	0.0248885
	rs1007123	20	31345840	0.0232634
	rs6087989	20	31340997	0.0209501
	rs2424905	20	31352927	0.0181095
	rs6119279	20	31330612	0.0180079
	rs2424903	20	31349315	0.0173641
	rs60935077	20	31397019	0.0172896
	rs61542599	20	31336533	0.0131793
	rs34902104	20	31385471	0.0127271
	rs4911106	20	31331330	0.0115994
	rs6058868	20	31348445	0.0112729
	rs1883730	20	31337487	0.00987195
	rs6119281	20	31346581	0.00854994
	rs2424899	20	31343543	0.00853516
	rs1007124	20	31345752	0.00852381
	rs2424904	20	31352316	0.00637244
	rs2377667	20	31346925	0.00636339
	rs4911105	20	31330413	0.00561706
	rs4911262	20	31393352	0.00551461
Chr20:33614484-34275983	rs138235208	20	34008020	0.204545
	rs11469757	20	34016748	0.130788
	rs2145082	20	33905326	0.113695
	rs11471118	20	33975601	0.098706
	rs142570322	20	34003073	0.0551709
	rs11469423	20	33981306	0.0345209
	rs34495937	20	33910941	0.0243846
	rs56892901	20	33910871	0.0210174
	rs6141551	20	34006970	0.0201889
	rs6142381	20	34008623	0.0169755
	rs139632675	20	33940495	0.0139776
	rs13043895	20	33910896	0.0125519
	rs61233336	20	34006498	0.0119904
	rs6060372	20	33913681	0.0106259
	rs4911180	20	33972948	0.00985567
	rs1886692	20	33986549	0.00982278
	rs6060370	20	33909752	0.0090345
	rs2425064	20	33925094	0.00712195
	rs6088801	20	33942261	0.00586297
	rs6142377	20	33995780	0.0058121
	rs6142380	20	34001541	0.00580735
	rs6087704	20	34001058	0.00491824
	rs6088830	20	34001915	0.00488481
	rs1406948	20	33905619	0.00418551
	rs2425055	20	33903636	0.00418184
	rs71974035	20	33939194	0.00416431
	rs6142378	20	33997291	0.0041111
	rs62210591	20	33997734	0.00411088
	rs6060373	20	33914208	0.0034673
	rs4911496	20	33972053	0.00346325
	rs6142379	20	33999267	0.00346102
	rs34091597	20	34002272	0.00304903
	rs1406949	20	33905904	0.00296588
	rs6142373	20	33983314	0.00294583
	rs6142353	20	33942685	0.0029194
	rs56306402	20	33937704	0.00291898
	rs4353719	20	33977349	0.00291752
	rs6088821	20	33987576	0.00291744
	rs6142374	20	33985568	0.00291744
	rs62210587	20	33987818	0.00291744
	rs6088817	20	33984976	0.00291744
	rs6142364	20	33966325	0.00291743
	rs6141550	20	33976823	0.00291725
	rs224333	20	34023962	0.00281458
	rs2425057	20	33910406	0.00249993
	rs6060371	20	33913322	0.00246369
	rs2425061	20	33915571	0.00246298
	rs735531	20	33947730	0.00246006
	rs6142369	20	33973315	0.00245854
	rs7262358	20	34008137	0.00218564
	rs2425056	20	33909245	0.00211081
	rs6141548	20	33971085	0.0020843
	rs10626059	20	33905727	0.00208363
	rs6088791	20	33907909	0.00207743
	rs6060369	20	33907161	0.00207655
	rs6142351	20	33936338	0.00207507
	rs62211529	20	33959315	0.00207406
	rs6142367	20	33970527	0.00207229
	rs6087703	20	33996433	0.00207155
	rs143383	20	34025983	0.00203114
	rs11330133	20	33964771	0.00184197
	rs2425066	20	33927006	0.0017767
	rs1540927	20	33931344	0.0017707
	rs2425065	20	33926268	0.0017689
	rs6088813	20	33975181	0.00176824
	rs6087702	20	33995945	0.0017638
	rs1540928	20	33961845	0.00175886
	rs6142349	20	33933846	0.00175854
Chr20:49243441-49842617	rs73909841	20	49548807	0.223214
	rs16995626	20	49540925	0.211262
	rs12480328	20	49527922	0.149
	rs76685994	20	49564211	0.116186
	rs7274624	20	49563100	0.0923272
	rs6091234	20	49512317	0.0321707
	rs6067584	20	49511352	0.0282986
	rs16995592	20	49524451	0.0185779
	rs2870025	20	49539058	0.0143109
	rs76454304	20	49513290	0.0130477
	rs78860779	20	49527371	0.0110848
	rs11482312	20	49519043	0.0109967
	rs73909831	20	49526485	0.00865768
	rs73909829	20	49526297	0.00755654
	rs376144070	20	49536680	0.00690257
	rs2870024	20	49538921	0.00662767
Chr20:52175577-52721667	rs6126986	20	52464719	0.744938
	rs4809941	20	52463408	0.168204
	rs4809942	20	52463522	0.0533902
Chr20:60749737-61266998	rs35418657	20	60999737	0.614711
	rs6089374	20	61016998	0.23837
	rs11467114	20	61001061	0.121312
Chr20:61956911-62658472	rs1058319	20	62374389	0.992336
Chr21:35285103-35785103	rs10154043	21	35535103	0.997026
Chr21:40040503-40546411	rs2410065	21	40295041	0.361444
	rs8133137	21	40290503	0.260805
	rs8126698	21	40294368	0.186488
	rs11701433	21	40296411	0.145814
Chr21:42639410-43157168	rs112714648	21	42889410	0.998551
Chr22:19499525-20009437	rs1978060	22	19749525	1
Chr22:38618143-39388332	rs138708	22	39138332	0.990157
Chr22:40134712-40790185	rs34584683	22	40499107	0.691657
	rs34419824	22	40499103	0.151879
	rs11705409	22	40496656	0.0586145
	rs12106521	22	40497122	0.0482044
Chr22:43164330-43818512	rs5759167	22	43500212	1
Chr22:45443828-45943923	rs5765250	22	45693923	0.525641
	rs4823458	22	45693828	0.228131
	rs5766632	22	45696695	0.0398
	rs10592722	22	45728163	0.0373836
	rs6007594	22	45728370	0.0275763
	rs7284348	22	45729382	0.0175855
	rs1569415	22	45727688	0.0126027
	rs138809539	22	45727778	0.00721875
	rs6006989	22	45729424	0.00720875
	rs6006988	22	45725106	0.00719287
	rs2350628	22	45725276	0.00719261
	rs742013	22	45725392	0.00717236
	rs736702	22	45725600	0.00717
	rs9615099	22	45698149	0.00697769
	rs17851057	22	45723842	0.00634756
	rs6007592	22	45724727	0.00621057

## Sheet: Figure 1b
META_Lead_SNP	META_number_of_variants	EUR_Lead_SNP	EUR_number_of_variants
1:88235193:G:T	16	1:88224230:C:T	11
1:150878099:TC:T	4	1:150868102:C:A	8
1:154980351:C:T	56	1:154980351:C:T	13
1:204518842:C:A	4	1:204480742:T:A	9
1:205739266:C:T	4	1:205687348:CTTTTTTCTTT:C	9
2:8597888:G:C	3	2:8597123:C:T	3
2:10781975:T:C	2	2:10781975:T:C	92
2:16016503:C:A	4	2:16024757:T:G	8
2:20878105:A:G	2	2:20878105:A:G	2
2:43637998:A:G	1	2:43778857:GA:G	1
2:63277843:C:G	1	2:63277843:C:G	1
2:66699761:A:T	1	2:66699761:A:T	1
2:85767735:C:T	7	2:85764960:G:T	15
2:111861341:AT:A	2	2:111893096:T:G	1
2:173300939:G:A	6	2:173303031:A:G	11
2:202101715:G:A	19	2:202228712:C:T	13
2:238395479:T:A	2	2:238440449:T:G	19
2:242157241:G:A	2	2:242157241:G:A	2
3:23153062:C:A	4	3:23153062:C:A	5
3:70796696:T:C	2	3:70875413:C:G	22
3:87221370:C:T	5	3:87185759:G:C	5
3:106962305:C:G	6	3:106962305:C:G	7
3:113290450:T:C	6	3:113290450:T:C	8
3:127898942:TG:T	4	3:127898942:TG:T	35
3:141147414:T:C	4	3:141140968:C:T	10
3:152053412:CT:C	2	3:152053412:CT:C	1
3:170074517:G:C	1	3:170074517:G:C	1
4:74477135:T:A	7	4:74442349:G:C	1
4:95544718:A:G	1	4:95547467:A:G	8
4:106065308:C:G	1	4:106065308:C:G	2
5:1889346:T:TG	1	5:1280028:G:A	1
5:133836209:C:T	11	5:133832076:T:A	14
5:177882698:A:G	6	5:177882698:A:G	11
6:11217897:T:C	1	6:11217897:T:C	1
6:31329386:A:G	1	6:31178644:CA:C	2
6:34595543:T:C	164	6:34793124:G:A	196
6:41536427:C:T	9	6:41538545:T:C	17
6:76495882:A:G	7	6:76479489:T:C	12
6:109295293:T:C	44	6:109295293:T:C	31
6:117208509:G:T	16	6:117200434:C:A	16
6:134295142:C:CA	10	6:134269798:A:AAC	16
6:153447516:C:T	1	6:153430868:A:C	37
6:160581543:T:TG	1	6:160581543:T:TG	1
7:1944537:G:C	17	7:1944537:G:C	2
7:20996952:TG:T	2	7:21062826:A:G	2
7:27976563:G:A	3	7:27976563:G:A	3
7:40812079:T:C	3	7:40875192:A:C	2
7:47451918:A:T	3	7:47482829:A:C	4
7:97816327:C:T	6	7:97688440:G:A	1
8:23529521:G:A	1	8:23522767:C:CT	8
8:25892142:C:T	3	8:25892142:C:T	3
8:128531689:A:T	1	8:128413305:G:T	1
9:19055965:T:C	13	9:19055965:T:C	4
9:22041998:C:G	1	9:22041998:C:G	1
9:33929510:A:G	72	9:33939062:TCC:T	82
9:82090723:TG:T	4	9:82090723:TG:T	13
9:110144887:C:T	33	9:110147395:A:G	43
9:132573536:G:T	5	9:132576060:C:A	14
10:883879:CA:C	1	10:839754:A:G	1
10:46151949:C:CAA	1	10:45553729:G:A	30
10:47546323:T:C	1	10:47546323:T:C	4
10:51549496:T:C	1	10:51522276:C:G	1
10:90195149:C:T	3	10:90195149:C:T	3
10:104408272:C:A	5	10:104408272:C:A	7
10:114711755:C:T	4	10:114678843:G:A	12
10:123185303:G:A	1	10:122787452:A:G	12
10:126697494:G:C	6	10:126697114:G:A	7
11:2234093:T:C	2	11:2224664:G:A	20
11:7547587:G:A	1	11:7547587:G:A	1
11:61908440:T:C	1	11:61908440:T:C	1
11:68991749:G:C	5	11:68987167:TA:T	1
11:76260543:AC:A	20	11:76251818:A:G	23
11:102401661:T:C	1	11:102396607:T:C	2
11:113700546:CA:C	1	11:113807181:G:A	2
11:134266372:A:G	18	11:134266372:A:G	26
12:12871099:T:G	1	12:12871099:T:G	1
12:14421112:G:A	3	12:14423294:A:C	1
12:48363253:C:G	2	12:48444865:G:GA	4
12:49672714:A:G	2	12:49676010:T:C	1
12:53276938:A:G	13	12:53275746:T:C	16
12:65012824:T:C	16	12:65012824:T:C	21
12:90170056:T:C	32	12:90217092:G:C	48
12:114685571:A:G	2	12:114666202:G:T	1
12:133067989:G:A	2	12:133092313:C:T	8
13:73716861:C:T	4	13:73995877:G:C	9
14:23305649:T:C	1	14:23305649:T:C	1
14:37136194:A:G	7	14:37128564:C:A	13
14:53424058:G:C	2	14:53424058:G:C	4
14:69134264:A:G	2	14:69027523:G:A	2
14:71091142:C:T	6	14:71091142:C:T	12
15:33348934:G:A	40	15:33417586:A:G	18
15:40939652:G:A	8	15:40877322:A:G	38
15:66690111:T:G	24	15:66705043:G:A	49
16:54683802:T:C	1	16:54473072:T:C	8
16:57653533:T:G	4	16:57656763:G:T	2
16:79832878:A:AT	1	16:79832878:A:AT	2
17:618965:T:C	1	17:618965:T:C	3
17:7903713:A:G	4	17:7924746:C:T	1
17:30098768:A:G	3	17:30098768:A:G	10
17:36103565:G:A	1	17:36103149:G:A	1
17:47453937:A:C	1	17:47474571:C:T	1
17:56426027:T:C	6	17:56456120:G:A	5
17:69119290:G:A	2	17:69111098:G:A	10
18:51767894:T:C	4	18:51772473:G:C	4
18:56746315:G:T	15	18:56746315:G:T	24
18:60961193:C:CT	1	18:60961193:C:CT	1
18:76770820:A:G	2	18:76770820:A:G	2
19:17228554:C:T	2	19:17214073:C:T	12
19:38735804:A:T	3	19:38746272:A:C	7
19:51354597:A:T	1	19:51342875:A:G	2
20:49548807:T:C	16	20:49548807:T:C	31
20:52464719:C:T	3	20:52452991:A:G	1
20:60999737:A:G	3	20:61017081:G:C	11
20:62374389:C:T	1	20:62374389:C:T	1
21:42889410:G:A	1	21:42889410:G:A	1
22:19749525:A:G	1	22:19757372:G:A	1
22:40499107:A:T	4	22:40499103:A:T	8
22:43500212:G:T	1	22:43500212:G:T	1

## Sheet: Figure 2
AR_BED	SNP_set	Num_SNP	InBed	Expect	Fold_enrichment	P_value
AR_PrCa_cells	lead	166	63	29.7038	2.12094	1.7419e-12
AR_PrCa_cells	PP0.1	331	139	59.4859	2.33669	5.39675e-31
AR_PrCa_cells	PP0.5	96	31	13.1284	2.36129	1.25252e-07
AR_Prostate_cells	lead	166	82	30.8241	2.66026	4.51934e-26
AR_Prostate_cells	PP0.1	331	170	61.7205	2.75435	4.45009e-53
AR_Prostate_cells	PP0.5	96	42	13.5712	3.0948	1.24765e-15

## Sheet: Figure 3a
rsID	Chromosome	Position	REF	ALT	Frequency	BETA	SE	P
rs199577062	5	1889346	T	TG	0.356071	0.1243	0.0071	8.698e-69

## Sheet: Figure 3b
rsID	Chromosome	Position	REF	ALT	Frequency	BETA	SE	P
rs1983891	6	41536427	C	T	0.337739	0.0962	0.0069	1.633e-44

## Sheet: Figure 4
The authors are not allowed to deposit detailed survival data.

## Sheet: Supplementary Fig 2
The raw data of this figure can be extracted from summary statistics

## Sheet: Supplementary Fig 3
The raw data of this figure can be extracted from summary statistics
